# Supplementary material for: Evaluating Viral Pollution in Wastewater and Mediterranean Ecosystems
Source: Food Environ Virol. 2026 Apr 29;18(2):20. doi: 10.1007/s12560-026-09693-3 (PMC13128697; doi:10.1007/s12560-026-09693-3)
Supplement: Supplementary file 2 — Supplementary Material 2 [file 12560_2026_9693_MOESM2_ESM.xlsx]

## Sheet: Suppl. Table S1
Supplementary Table S1. Information of Albufera Natural Park sampling points: sample type, period, physico-chemical parameters and coordinates. Abbreviations: Nd, Not determined.
Sampling points	Sample type	Period	Physico-chemical parameters				Coordinates
			Temperature	DO	Conductivity	pH
			(°C)	(mg/L)	(µS/cm)
P1	Influent Wastewater Reclaimed Water Biosolid	-	Nd				39.4546, -0.4134
P2							39.2708, -0.4029
P3							39.2742, -0.2810
P4							39.3629, -0.3281
P5							39.4423, -0.3442
SW/SD 1	Surface Water Sediment	January 22’	13.6	11.64	1493	6.76	39.4221, -0.3530
		July 22’	25.6	17.09	2105	8.33
		March 23’	16.7	5.86	2230	7.99
SW/SD 2		January 22’	11.3	13.68	2181	6.67	39.3060, -0.3588
		July 22’	28.2	6.69	1439	7.78
		March 23’	17.9	11.11	1707	8.03
SW/SD 3		January 22’	9.7	11.39	2918	6.83	39.3939, -0.3506
		July 22’	31.4	13.47	2144	7.84
		March 23’	17.1	13.47	3555	8.00
SW/SD 4		January 22’	9.3	14.79	2398	6.77	39.3814, -0.3397
		July 22’	28.2	6.69	1439	7.87
		March 23’	22.0	10.03	2145	8.00
SW/SD 5		January 22’	10.6	14.26	1706	6.69	39.3252, -0.3188
		July 22’	28.6	8.45	1806	7.98
		March 23’	17.1	8.49	1442	8.02
SW/SD 6		January 22’	9.8	14.79	1897	7.20	39.3252, -0.3188
		July 22’	29.2	8.52	1673	7.87
		March 23’	19.3	11.35	1630	8.03

## Sheet: Suppl. Table S2
Supplementary Table S2. Information of Ebro River region sampling points: sample type, period, physico-chemical parameters and coordinates. Abbreviations: Nd, Not determined.
Sampling points	Sample type	Period	Physico-chemical parameters				Coordinates
			Temperature	DO	Conductivity	pH
			(°C)	(mg/L)	(µS/cm)
P6	Influent Wastewater Reclaimed Water Biosolid	-	Nd				41.609941, -0.810948
P7							41.667902, -0.926062
P8							41.239129, 0.551910
P9							40.796114, 0.508704
P10							40.783837, 0.610137
P11							40.627071, 0.622038
SW/SD 7	Surface Water Sediment	January 22’	7.6	28.8	1037	6.24	41.581299, -0.760028
		July 22’	27.0	6.66	2420	7.62
		March 23’	14.6	9.08	1207	8.24
SW/SD 8		January 22’	7.4	14.60	1169	6.68	41.650499, -0.855215
		July 22’	25.1	7.59	2165	8.18
		March 23’	13.2	10.43	1250	8.00
SW/SD 9		January 22’	7.3	19.71	981	5.84	41.245315, 0.556073
		July 22’	24.7	7.42	1175	7.81
		March 23’	13.4	15.53	1295	7.97
SW/SD 10		January 22’	9.7	12.85	830	7.26	40.774842, 0.534803
		July 22’	26.6	7.60	1230	7.68
		March 23’	15.8	15.56	1292	8.03
SW/SD 11		January 22’	9.6	16.92	954	6.50
		July 22’	28.3	10.15	3063	7.76	40.704215, 0.619198
		March 23’	15.6	15.56	1330	7.97

## Sheet: Suppl. Table S3
Supplementary Table S3. Characteristics and wastewater treatments for each analysed WWTP surrounding Albufera Natural Park.
		P1	P2	P3	P4	P5
Population equivalents		133351	94515	45783	4102	664185
Flow (m3/day)		29364	21303	2200	1708	200484
Pretreatment	Coarse screening	X	X		X	X
	Fine screening	X	X	X		X
	Flow homogenization tank	X	X
	Grift removal	X	X	X	X	X
	Grease removal	X	X	X	X	X
Primary treatment	Physicochemical treatment	X				X
	Decantation	X	X			X
	Activated sludge	X	X	X	X	X
Secondary treatment	Extended aeration	X	X	X	X	X
	Nitrogen removal	X	X	X	X	X
	Phosphor removal	X	X	X	X	X
Tertiary treatment	Coagulation-Flocculation	X		X		X
	Filtration	X				X
	UV	X		X	X	X
	Chlorination		X

## Sheet: Suppl. Table S4
Supplementary Table S4. Characteristics and wastewater treatments for each analysed WWTP surrounding Ebro River region
		P6	P7	P8	P9	P10	P11
Population equivalents		1200000	100000	12928	46847	27500	28291
Flow (m3/day)		259000	34700	1943	10296	5500	6310
Pretreatment	Coarse screening	X	X	X	X	X	X
	Fine screening	X	X	X	X	X	X
	Flow homogenization tank	X	X		X	X	X
	Grift removal	X	X	X	X	X	X
	Grease removal	X	X		X	X	X
Primary treatment	Physicochemical treatment	X	X	X	X	X	X
	Decantation	X	X	X	X	X	X
	Activated sludge	X	X	X	X	X	X
Secondary treatment	Extended aeration	X	X	X	X	X	X
	Nitrogen removal				X	X	X
	Phosphor removal	X	X	X	X	X	X
Tertiary treatment	Coagulation-Flocculation
	Filtration
	UV				X	X	X
	Chlorination	X

## Sheet: Suppl. Table S5
Supplementary Table S5. Primers, probes, PCR conditions, limit of quantification (LoQ/reaction) and limit of detection (LoD/reaction) for all targeted viruses in this work. Abbreviations: PMMoV, pepper mild mottle virus; HuNoV GI, human norovirus genogroup I; HuNoV GII, human norovirus genogroup II; HAV, hepatitis A virus; HEV, hepatitis E virus; HAstV, human astrovirus; RV, rotavirus A; PEDV, po…
Virus	Primers + probe	Sequence (5' --> 3')	PCR conditions	LoQ/reaction	LoD/reaction	Reference
CrAssphage	064F1	TGTATAGATGCTGCTGCAACTGTACTC	95 ºC, 30 sec; [95 ºC, 05 sec ; 60 ºC, 30 sec] x45 cycles	1.23x102	37.02	Stachler et al. (2017)
	064R1	CGTTGTTTTCATCTTTATCTTGTCCAT
	064P	6-FAM-CTGAAATTGTTCATAAGCAA-NFQMGB
PMMoV		COMERCIAL KIT (PMMoV Fecal Indicator RT-qPCR Kit)	45 ºC, 15 min (RT); 95 ºC, 2 min; [95 ºC, 15 sec; 60 ºC, 60 sec] x45 cycles	1.46	1.06	PMMoV Fecal Indicator RT-qPCR Kit
HuNoV GI	QNIF4	CGCTGGATGCGNTTCCAT	55 ºC, 20 min (RT); 95 ºC, 2 min; [95 ºC, 10 sec; 60 ºC, 30 sec] x45 cycles	6.58	2.08	ISO 15216-1:2017
	NV1LCR	CCTTAGACGCCATCATCATTTAC
	TM9	6-FAM-TGGACAGGAGATCGC-NFQMGB
HuNoV GII	QNIF2	ATGTTCAGRTGGATGAGRTTCTCWGA	55 ºC, 20 min (RT); 95 ºC, 2 min; [95 ºC, 10 sec; 60 ºC, 30 sec] x45 cycles	2.50x103	1.88x103	ISO 15216-1:2017
	COG2R	TCGACGCCATCTTCATTCACA
	QNIFs	6-FAM-AGCACGTGGGAGGGCGATCG-3HBQ_1
HAV	HAV68	TCACCGCCGTTTGCCTAG	55 ºC, 20 min (RT); 95 ºC, 2 min; [95 ºC, 10 sec; 60 ºC, 30 sec] x45 cycles	19.33	9.47	ISO 15216-1:2017
	HAV240	GGAGAGCCCTGGAAGAAA
	HAV150	6-FAM-CCTGAACCTGCAGGAATTAA-NFQMGB
HEV	JHRVF	GGTGGTTTCTGGGGTGAC	50 ºC, 30 min (RT); 95 ºC, 15 min; [95 ºC, 10 sec; 55 ºC, 20 sec; 72 ºC, 15 sec] x45 cycles	22.44	9.01	Jothikumar et al. (2006)
	JHEVRmod	AGGGGTTGGTTGGRTGRA
	JHEVPmod	6-FAM-TGATTCTCAGCCCTTCGC-NFQMGB
HAstV	AstVorf1b+	AAGCAGCTTCGTGACTCTGG	55 ºC, 20 min (RT); 95 ºC, 2 min; [95 ºC, 10 sec; 60 ºC, 30 sec] x45 cycles	1.30x102	80.06	Sano et al. (2009)
	AstVorf1b-	AGCCATCACACTTCTTTGGTC
	AstVorf1BP	6-FAM-AGAGCAACTCCATCGCATTT-3BHQ
RV	JVKF	CAGTGGTTGATGCTCAAGATGGA	55 ºC, 20 min (RT); 95 ºC, 2 min; [94 ºC, 10 sec; 55 ºC, 30 sec] x45 cycles	3.01x102	2.68x102	Jothikumar et al. (2009)
	JVKR	TCATTGTAATCATATTGAATACCCA
	JVKP	6-FAM-ACAACTGCAGCTTCAAAAGAAGWGT-3BHQ
PEDV	Forward	CAGGACACATTCTTGGTGGTCTT	42 ºC, 15 min (RT); 95 ºC, 2 min; [95 ºC, 15 sec; 60 ºC, 60 sec] x45 cycles	15.54	10.96	Zhou et al. (2017)
	Reverse	CAAGCAATGTACCACTAAGGAGTGTT
	Probe	6-FAM-ACGCGCTTCTCACTAC-NFQMGB
MgV	Mengo110	GCGGGTCCTGCCGAAAGT	42 ºC, 15 min (RT); 95 ºC, 2 min; [95 ºC, 15 sec; 60 ºC, 60 sec] x45 cycles	73.65	51.19	ISO 15216-1:2017
	Mengo209	GAAGTAACATATAGACAGACGCACAC
	Mengo147	6-FAM-ATCACATTACTGGCCGAAGC-NFQMGB
SARS-CoV-2 (N1)		COMERCIAL KIT (2019-nCoV_N1 Combined Primer/Probe Mix, CDC)	50ºC, 15 min (RT); 95ºC, 2 min; [95ºC, 30 sec; 60ºC, 30 sec] x45 cycles	12.69	8.14	CDC (2020)
RSV	Forward	CACWGAAGATGCWAATCATAAATTCA	50ºC, 20 min (RT); 95ºC, 15 min; [95ºC, 45 sec; 56ºC, 75 sec] x45 cycles	12.87	3.05	Sanghavi et al. (2011)
	Reverse	GTATYTTTATRGTGTCTTCYCTTCCTAACC
	Probe	6-FAM-TAATAGGTA/ZEN/TGTTATATGCKATGTC-3IABkFQ
IAV	Forward 1	CAAGACCAATCYTGTCACCTCTGAC	50ºC, 30 min (RT); 95ºC, 2 min; [95ºC, 15 sec; 55ºC, 30 sec] x45 cycles	1.44x103	1.27x103	CDC (2021)
	Forward 2	CAAGACCAATYCTGTCACCTYTGAC
	Reverse 1	CGATTYTGGACAAAVCGTCTACG
	Reverse 2	GCATTTTGGATAAAGCGTCTACG
	Probe	6-FAM-TGCAGTCCT/ZEN/CGCTCACTGGGCACG-3IABkFQ

## Sheet: Suppl. Table S6
Supplementary Table S6. Primers, location and PCR conditions of typing nested PCR for HEV.
PCR Reaction	Primers	Sequence (5’ à 3’)	Location	Reference
Reaction 1	Reverse (HEV-orf2-ro-ch)	GAR AAi GGR CGi GAi GGR GCi GG	6510-6488	Boxman et al. (2017)
	Forward (HEV-orf2-fo-ch)	AAY CAR GGi TGG CGY TCi GTi GAR AC	5885-5910
Reaction 2	Forward (HEV-orf2-fi-ch)	GAG GAG GAA GCT ACC TCY GGY YTi GTi ATG CTY TGY AT	5924-5961
	Reverse (HEV-orf2-ri-ch)	GGA GAA GGA GTT GGT CGR TCY TGY TCR TGY TGR TT	6489-6455

## Sheet: Suppl. Table S7
Supplementary Table S7. Levels faecal indicators, enteric viruses, respiratory viruses and mean recoveries of PEDV and MgV of influent wastewater samples from wastewater treatment plants in proximity to Albufera Natural Park. Abbreviations: PMMoV, pepper mild mottle virus; HuNoV GI, human norovirus genogroup I; HuNoV GII, human norovirus genogroup II; HAstV, human astrovirus; RV, rotavirus A; HEV…
		Faecal indicators				Enteric viruses (Log10 gc/L)					Respiratory viruses (Log10 gc/L)			Process control viruses
														(% recovery)
		Somatic coliphagesa	Total E. colib	PMMoVc	crAssphagec	HuNoV GI	HuNoV GII	HAstV	RV	HEV	SARS-CoV-2	IAV	RSV	PEDV	MgV
January-22	P1	7.54 ± 0.07	7.46*	6.07 ± 0.00	7.83 ± 0.06	4.21	7.48 ± 0.01	7.07 ± 0.03	7.67 ± 0.00	6.11 ± 0.03	6.12 ± 0.17	<LoD	<LoD	44.52	4.81
	P2	6.51 ± 0.04	6.48*	5.95 ± 0.02	7.77 ± 0.02	<LoD	7.31 ± 0.21	6.84 ± 0.04	7.33 ± 0.08	6.05	5.48 ± 0.08	<LoD	<LoD	12.54	16.44
	P3	7.04 ± 0.05	7.34*	5.95 ± 0.02	8.28 ± 0.16	<LoD	7.30 ± 0.02	7.06 ± 0.11	7.61 ± 0.01	5.29 ± 0.16	5.95 ± 0.00	<LoD	<LoD	14.74	10.23
	P4	6.78 ± 0.03	7.23*	6.15 ± 0.00	8.56 ± 0.07	4.43	7.80 ± 0.02	7.12 ± 0.02	7.27 ± 0.01	6.54 ± 1.43	5.42 ± 0.16	<LoD	4.75	13.44	11.75
	P5	7.34 ± 0.23	7.43*	6.30 ± 0.02	8.42 ± 0.04	4.22 ± 0.21	7.82 ± 0.02	7.28 ± 0.01	7.69 ± 0.02	5.41	5.92 ± 0.05	<LoD	<LoD	22.51	11.42
July-22	P1	7.76 ± 0.20	7.45 ± 0.17	4.94 ± 0.03	7.92 ± 0.06	4.00 ± 0.19	7.27 ± 0.07	7.44 ± 0.02	7.41 ± 0.02	<LoD	5.60 ± 0.12	<LoD	<LoD	32.91	5.11
	P2	7.39 ± 0.06	7.13 ± 0.27	4.37 ± 0.01	7.62 ± 0.05	4.04 ± 0.02	7.18 ± 0.02	7.09	7.10	3.52	5.14 ± 0.17	<LoD	<LoD	23.78	31.37
	P3	7.33 ± 0.07	8.16 ± 0.04	5.64 ± 0.27	8.56 ± 0.31	4.06 ± 0.13	7.51 ± 0.01	7.50 ± 0.12	7.56 ± 0.03	<LoD	5.58 ± 0.06	<LoD	<LoD	32.45	5.06
	P4	7.02 ± 0.02	7.43 ± 0.09	4.89 ± 0.03	7.65 ± 0.05	3.96 ± 0.16	7.24 ± 0.08	7.12 ± 0.04	7.35	<LoD	5.08 ± 0.08	<LoD	<LoD	63.05	83.07
	P5	6.77 ± 0.02	7.82 ± 0.19	4.96 ± 0.23	7.31 ± 0.00	4.08 ± 0.44	7.17 ± 0.09	7.14 ± 0.00	7.15 ± 0.00	<LoD	5.19 ± 0.05	<LoD	<LoD	55.35	33.21
March-23	P1	5.95 ± 0.21	7.53 ± 0.00	5.54 ± 0.07	8.10 ± 0.31	2.81	7.39 ± 0.00	7.67 ± 0.01	7.80 ± 0.00	<LoD	5.16 ± 0.45	6.68	<LoD	6.91	13.51
	P2	5.30 ± 0.00	6.70 ± 0.00	5.30 ± 0.01	7.78 ± 0.17	<LoD	7.02 ± 0.06	7.79 ± 0.04	7.58 ± 0.05	<LoD	5.02 ± 0.07	6.42	<LoD	21.79	15.06
	P3	4.77 ± 0.05	7.33 ± 0.04	5.46 ± 0.01	7.64 ± 0.06	4.10 ± 0.16	7.00 ± 0.02	7.68 ± 0.03	7.71 ± 0.05	<LoD	4.72 ± 0.03	<LoD	<LoD	20.47	18.33
	P4	5.48 ± 0.00	7.65 ± 0.07	5.73 ± 0.10	7.74 ± 0.07	3.42 ± 0.13	7.17 ± 0.08	7.68 ± 0.09	7.91 ± 0.02	<LoD	4.74 ± 0.00	<LoD	<LoD	14.96	10.28
	P5	5.40 ± 0.12	6.60 ± 0.16	5.55 ± 0.10	7.82 ± 0.10	4.03 ± 0.14	8.06 ± 0.03	8.06 ± 0.02	7.93 ± 0.01	<LoD	5.28 ± 0.02	<LoD	<LoD	29.33	9.62

## Sheet: Suppl. Table S8
Supplementary Table S8. Levels of faecal indicators, enteric viruses, respiratory viruses and mean recoveries of PEDV and MgV of influent wastewater samples from wastewater treatment plants in proximity to Ebro River region. Abbreviations: PMMoV, pepper mild mottle virus; HuNoV GI, human norovirus genogroup I; HuNoV GII, human norovirus genogroup II; HAstV, human astrovirus; RV, rotavirus A; HEV,…
		Faecal indicators				Enteric viruses (Log10 gc/L)					Respiratory viruses (Log10 gc/L)			Process control viruses
														(% recovery)
		Somatic coliphagesa	Total E. colib	PMMoVc	crAssphagec	HuNoV GI	HuNoV GII	HAstV	RV	HEV	SARS-CoV-2	IAV	RSV	PEDV	MgV
January-22	P6	7.36 ± 0.08	8.29*	6.43 ± 0.01	8.85 ± 0.11	3.67 ± 0.34	7.88 ± 0.01	7.53 ± 0.13	6.91 ± 0.05	5.14 ± 0.11	6.31 ± 0.00	<LoD	<LoD	26.34	5.80
	P7	6.97 ± 0.03	7.32*	6.22 ± 0.10	8.58 ± 0.06	2.80	7.58 ± 0.04	7.32 ± 0.08	7.36 ± 0.16	5.00	6.19 ± 0.09	<LoD	<LoD	47.55	19.74
	P8	6.93 ± 0.03	7.18*	6.52 ± 0.05	8.67 ± 0.17	3.68 ± 0.48	7.68 ± 0.01	7.82 ± 0.07	7.70 ± 0.03	4.75	6.22 ± 0.04	6.44	<LoD	12.52	4.59
	P9	7.54 ± 0.05	7.52*	6.22 ± 0.00	8.22 ± 0.03	<LoD	7.34 ± 0.12	7.46 ± 0.01	7.92 ± 0.04	4.89 ± 0.53	6.08 ± 0.03	<LoD	4.48	45.50	8.77
	P10	7.45 ± 0.11	7.38*	5.80 ± 0.02	8.25 ± 0.02	3.54 ± 0.13	7.37 ± 0.08	6.84 ± 0.01	7.64 ± 0.20	5.04	6.12 ± 0.31	<LoD	<LoD	33.79	4.80
	P11	6.65 ± 0.03	7.38*	5.81 ± 0.03	8.01 ± 0.14	3.01	8.09 ± 0.17	7.33 ± 0.02	7.84 ± 0.40	5.03 ± 0.11	6.04 ± 0.12	<LoD	5.08 ± 0.20	32.73	11.25
July-22	P6	7.54 ± 0.12	7.77 ± 0.04	5.22 ± 0.13	8.43 ± 0.01	3.68 ± 0.38	7.19 ± 0.08	7.63 ± 0.00	7.04 ± 0.14	<LoD	5.57 ± 0.07	<LoD	<LoD	16.84	12.52
	P7	7.47 ± 0.03	7.65 ± 0.09	5.59 ± 0.70	7.98 ± 0.13	3.93 ± 0.04	7.13 ± 0.12	7.37 ± 0.05	8.29 ± 0.01	<LoD	5.27 ± 0.15	<LoD	<LoD	57.58	72.86
	P8	7.30 ± 0.09	6.40 ± 0.43	5.43 ± 0.14	7.54 ± 0.03	3.62	6.97 ± 0.02	7.53 ± 0.07	7.03 ± 0.03	<LoD	5.07 ± 0.09	<LoD	<LoD	77.20	43.62
	P9	4.19 ± 0.06	7.53 ± 0.02	4.98 ± 0.09	8.32 ± 0.01	3.82	7.06 ± 0.06	7.46 ± 0.01	7.40 ± 0.07	<LoD	5.59 ± 0.11	<LoD	<LoD	60.90	6.14
	P10	7.48 ± 0.05	7.00	2.83 ± 0.06	8.57 ± 0.04	3.46	<LoD	<LoD	<LoD	<LoD	<LoD	<LoD	<LoD	78.00	20.95
	P11	8.16 ± 0.07	6.70	5.30 ± 0.17	8.62 ± 0.04	4.15 ± 0.01	7.01 ± 0.06	7.61 ± 0.05	7.02 ± 0.00	<LoD	5.48 ± 0.02	<LoD	<LoD	56.22	22.26
March-23	P6	5.18 ± 0.21	6.74 ± 0.17	4.77 ± 0.03	7.90 ± 0.14	3.70 ± 0.00	7.43 ± 0.05	7.97 ± 0.00	7.68 ± 0.01	<LoD	5.20 ± 0.09	6.14	<LoD	15.19	4.26
	P7	5.95 ± 0.14	6.48 ± 0.00	6.10 ± 0.25	8.25 ± 0.06	3.90 ± 0.05	7.48 ± 0.40	8.18 ± 0.01	8.17 ± 0.06	<LoD	5.44 ± 0.44	<LoD	<LoD	14.16	8.31
	P8	6.74 ± 0.17	6.00 ± 0.00	5.18 ± 0.02	8.01 ± 0.51	3.17	7.11 ± 0.10	7.74 ± 0.01	8.57 ± 0.09	<LoD	5.71 ± 0.11	6.53	<LoD	49.07	13.54
	P9	6.02 ± 0.03	6.18 ± 0.21	5.60 ± 0.06	8.05 ± 0.36	3.34	7.64 ± 0.05	7.94 ± 0.05	8.26 ± 0.03	<LoD	5.29 ± 0.01	<LoD	<LoD	28.92	4.63
	P10	6.18 ± 0.08	6.40 ± 0.12	5.62 ± 0.30	8.76 ± 0.10	3.40	7.62 ± 0.41	7.68 ± 0.01	7.84 ± 0.09	<LoD	5.06 ± 0.38	6.27	<LoD	7.53	3.69
	P11	5.54 ± 0.00	7.55 ± 0.08	5.24 ± 0.06	8.01 ± 0.08	3.40 ± 0.61	7.82 ± 0.33	7.73 ± 0.01	8.55 ± 0.01	<LoD	5.72 ± 0.01	<LoD	<LoD	75.31	5.24

## Sheet: Suppl. Table S9
Supplementary Table S9. Levels of faecal indicators, enteric viruses, respiratory viruses and mean recoveries of PEDV and MgV of reclaimed water samples from wastewater treatment plants in proximity to Albufera Natural Park. Abbreviations: PMMoV, pepper mild mottle virus; HuNoV GI, human norovirus genogroup I; HuNoV GII, human norovirus genogroup II; HAstV, human astrovirus; RV, rotavirus A; HEV,…
		Faecal indicators				Enteric viruses (Log10 gc/L)					Respiratory viruses (Log10 gc/L)			Process control viruses
														(% recovery)
		Somatic coliphagesa	Total E. colib	PMMoVc	crAssphagec	HuNoV GI	HuNoV GII	HAstV	RV	HEV	SARS-CoV-2	IAV	RSV	PEDV	MgV
January-22	P1	5.89 ± 0.04	<LoD	5.38 ± 0.06	6.09 ± 0.11	2.88	6.56 ± 0.09	5.75 ± 0.02	7.40 ± 0.01	5.22	<LoD	<LoD	<LoD	8.35	24.17
	P2	<LoD	1.18*	3.64 ± 0.01	5.07 ± 0.10	3.03 ± 0.08	6.09	<LoD	7.34 ± 0.05	5.04 ± 0.37	<LoD	<LoD	<LoD	26.93	42.65
	P3	<LoD	<LoD	4.42 ± 0.02	5.59 ± 0.01	3.24	<LoD	<LoD	6.59 ± 0.18	4.93	<LoD	<LoD	<LoD	4.74	16.51
	P4	<LoD	<LoD	4.27 ± 0.12	4.69 ± 0.11	2.88 ± 0.02	6.06	<LoD	6.78 ± 0.15	4.22	<LoD	<LoD	<LoD	15.12	63.43
	P5	5.76 ± 0.10	2.54*	5.19 ± 0.06	6.92 ± 0.06	2.83 ± 0.03	7.07 ± 0.03	6.10 ± 0.10	8.06 ± 0.07	4.56	4.60 ± 0.25	<LoD	<LoD	8.68	5.08
July-22	P1	<LoD	<LoD	4.52 ± 0.03	5.79 ± 0.05	3.24	6.40 ± 0.15	6.93	7.14 ± 0.04	<LoD	4.36	<LoD	<LoD	46.23	43.99
	P2	4.24 ± 0.02	0.88	2.53 ± 0.07	<LoD	<LoD	<LoD	<LoD	6.53	<LoD	<LoD	<LoD	<LoD	5.27	19.43
	P3	<LoD	<LoD	3.67 ± 0.32	4.87 ± 0.10	3.32	6.05	5.27	7.03	<LoD	<LoD	<LoD	<LoD	17.36	8.86
	P4	<LoD	2.87 ± 0.31	3.75 ± 0.06	4.36	2.91	5.99	<LoD	7.44 ± 0.15	<LoD	<LoD	<LoD	<LoD	36.13	11.99
	P5	5.50 ± 0.03	<LoD	3.95 ± 0.41	6.05 ± 0.10	3.28 ± 0.07	5.99	<LoD	7.09 ± 0.06	<LoD	<LoD	<LoD	<LoD	13.49	19.96
March-23	P1	<LoD	0.70*	4.51 ± 0.04	5.80 ± 0.17	2.78	6.10 ± 0.16	6.55 ± 0.01	7.91 ± 0.02	<LoD	<LoD	<LoD	<LoD	25.82	54.84
	P2	<LoD	<LoD	3.59 ± 0.03	5.30 ± 0.09	3.53	<LoD	6.77 ± 0.00	7.21 ± 0.01	<LoD	<LoD	<LoD	<LoD	14.47	30.67
	P3	<LoD	1.00*	4.29 ± 0.15	5.61 ± 0.16	3.06	6.29	6.54 ± 0.07	7.05 ± 0.03	<LoD	<LoD	<LoD	<LoD	22.83	59.61
	P4	<LoD	<LoD	4.29 ± 0.03	4.36 ± 0.35	3.69	<LoD	6.42 ± 0.02	7.83 ± 0.00	<LoD	<LoD	<LoD	<LoD	16.11	58.53
	P5	4.18 ± 0.00	3.18*	5.24 ± 0.03	6.85 ± 0.09	3.42 ± 0.29	6.66 ± 0.08	6.75 ± 0.01	8.57 ± 0.04	<LoD	<LoD	<LoD	<LoD	22.20	64.71

## Sheet: Suppl. Table S10
Supplementary Table S10. Levels of faecal indicators, enteric viruses, respiratory viruses and mean recoveries of PEDV and MgV of reclaimed water samples from wastewater treatment plants in proximity to Ebro River region. Abbreviations: PMMoV, pepper mild mottle virus; HuNoV GI, human norovirus genogroup I; HuNoV GII, human norovirus genogroup II; HAstV, human astrovirus; RV, rotavirus A; HEV, he…
		Faecal indicators				Enteric viruses (Log10 gc/L)					Respiratory viruses (Log10 gc/L)			Process control viruses
														(% recovery)
		Somatic coliphagesa	Total E. colib	PMMoVc	crAssphagec	HuNoV GI	HuNoV GII	HAstV	RV	HEV	SARS-CoV-2	IAV	RSV	PEDV	MgV
January-22	P6	6.34 ± 0.18	2.26*	5.35 ± 0.05	6.16 ± 0.04	<LoD	6.78 ± 0.05	5.98 ± 0.02	7.24 ± 0.00	6.03 ± 0.43	4.56 ± 0.15	<LoD	<LoD	32.93	48.38
	P7	6.46 ± 0.13	1.48 *	5.77 ± 0.06	6.83 ± 0.11	2.87 ± 0.02	7.35 ± 0.04	<LoD	8.28 ± 0.02	4.86 ± 0.51	4.87 ±0.08	<LoD	<LoD	28.02	48.73
	P8	5.04 ± 0.10	<LoD	4.90 ± 0.09	5.94 ± 0.11	<LoD	6.25 ± 0.21	<LoD	7.80 ± 0.03	4.30	<LoD	<LoD	<LoD	22.86	53.05
	P9	4.83 ± 0.05	1.18*	4.33 ± 0.06	5.15 ± 0.08	<LoD	<LoD	<LoD	6.90 ± 0.05	4.71	<LoD	<LoD	<LoD	57.61	43.39
	P10	5.13 ± 0.03	<LoD	5.36 ± 0.07	5.67 ± 0.05	<LoD	6.04 ± 0.07	<LoD	6.47 ± 0.09	5.03 ± 0.87	4.23	<LoD	<LoD	84.78	78.71
	P11	<LoD	<LoD	4.94 ± 0.01	5.11 ± 0.15	<LoD	6.45 ± 0.06	<LoD	6.46 ± 0.06	4.20	<LoD	<LoD	<LoD	61.25	65.85
July-22	P6	3.55 ± 0.04	3.52 ± 0.07	4.58 ± 0.03	6.06 ± 0.05	3.78 ± 0.01	6.56 ± 0.06	7.04 ± 0.25	7.39 ± 0.14	<LoD	<LoD	<LoD	<LoD	67.62	16.14
	P7	3.52 ± 0.06	1.24 ± 0.55	4.32 ± 0.05	5.96 ± 0.02	4.05 ± 0.04	6.28 ± 0.27	6.53 ± 0.72	7.19 ± 0.01	<LoD	<LoD	<LoD	<LoD	51.15	24.06
	P8	3.47 ± 0.03	2.03 ± 0.01	4.95 ± 0.02	6.32 ± 0.01	<LoD	6.35 ± 0.27	7.13 ± 0.04	7.16 ± 0.03	<LoD	<LoD	<LoD	<LoD	38.87	30.71
	P9	3.26 ± 0.05	2.55 ± 0.06	3.61 ± 0.16	5.42 ± 0.03	3.02	5.94 ± 0.07	<LoD	<LoD	<LoD	<LoD	<LoD	<LoD	27.56	67.33
	P10	3.19 ± 0.12	0.40	3.20 ± 0.01	4.41	3.28	<LoD	<LoD	<LoD	<LoD	<LoD	<LoD	<LoD	29.37	24.88
	P11	3.15 ± 0.02	1.00 ± 0.34	3.53 ± 0.04	5.50 ± 0.10	3.39 ± 0.34	<LoD	<LoD	6.67 ± 0.15	<LoD	<LoD	<LoD	<LoD	76.76	48.08
March-23	P6	4.74 ± 0.06	3.48*	4.59 ± 0.12	7.25 ± 0.75	3.41 ± 0.03	6.46 ± 0.19	<LoD	7.72 ± 0.02	<LoD	<LoD	<LoD	<LoD	12.36	17.86
	P7	<LoD	2.18*	4.40 ± 0.04	5.82 ± 0.07	3.37 ± 0.11	6.23	<LoD	7.31 ± 0.11	<LoD	<LoD	<LoD	<LoD	64.56	80.98
	P8	5.32 ± 0.09	3.88*	4.89 ± 0.12	7.08 ± 0.19	<LoD	7.33 ± 0.04	7.69	7.62 ± 0.92	<LoD	4.44	<LoD	<LoD	54.14	69.84
	P9	3.00	2.00*	3.79 ± 0.05	5.60 ± 0.47	2.99	<LoD	<LoD	7.59 ± 0.45	<LoD	<LoD	<LoD	<LoD	24.95	74.67
	P10	<LoD	1.93*	4.35 ± 0.34	5.28 ± 0.20	<LoD	6.14 ± 0.01	<LoD	7.05 ± 0.20	<LoD	<LoD	<LoD	<LoD	36.04	54.70
	P11	<LoD	1.00*	4.91 ± 0.36	5.42 ± 0.02	3.18 ± 0.20	6.52 ± 0.32	<LoD	8.14 ± 0.05	<LoD	<LoD	<LoD	<LoD	50.09	76.90

[truncated: 6 more sheets: Suppl. Table S11, Suppl. Table S12, Suppl. Table S13, Suppl. Table S14, Suppl. Table S15, Suppl. Table S16]
